# Supplementary material for: Prioritizing conserved areas threatened by wildfire and fragmentation for monitoring and management
Source: PLoS One. 2018 Sep 7;13(9):e0200203. doi: 10.1371/journal.pone.0200203 (PMC6128460; doi:10.1371/journal.pone.0200203)
Supplement: S1 File — (ZIP) [file pone.0200203.s001.zip]

Archive with 7 entries (7 files):
- S1 File/.DS_Store
- S1 File/.Rhistory
- S1 File/build_fast_pareto.sh
- S1 File/fast_pareto_rank.cpp
- S1 File/paretoRankFunctions.R
- S1 File/rankExample.R
- S1 File/README.txt
