# Supplementary material for: Prioritizing conserved areas threatened by wildfire and fragmentation for monitoring and management
Source: PLoS One. 2018 Sep 7;13(9):e0200203. doi: 10.1371/journal.pone.0200203 (PMC6128460; doi:10.1371/journal.pone.0200203)
Supplement: S1 File — (ZIP) [file pone.0200203.s001.zip › S1 File/build_fast_pareto.sh]

export PKG_CXXFLAGS=`Rscript -e "Rcpp:::CxxFlags()"`
export PKG_LIBS=`Rscript -e "Rcpp:::LdFlags()"`

R CMD SHLIB fast_pareto_rank.cpp
