# Supplementary material for: Prioritizing conserved areas threatened by wildfire and fragmentation for monitoring and management
Source: PLoS One. 2018 Sep 7;13(9):e0200203. doi: 10.1371/journal.pone.0200203 (PMC6128460; doi:10.1371/journal.pone.0200203)
Supplement: S1 File — (ZIP) [file pone.0200203.s001.zip › S1 File/rankExample.R]

source("paretoRankFunctions.R")

criteria <- matrix(c(0.1, 0.1, 0.1,
                     0.2, 0.2, 0.3,
                     0.3, 0.2, 0.2,
                     0.3, 0.2, 0.2,
                     0.3, 0.2, 0.4,
                     0.3, 0.3, 0.4),
                   nrow=6, ncol=3, byrow=T)
pareto.ranks <- cppFasterParetoRank(criteria)
print(cbind(criteria, pareto.ranks))

# Result:
# 0.1 0.1 0.1            1
# 0.2 0.2 0.3            2
# 0.3 0.2 0.2            2
# 0.3 0.2 0.2            2
# 0.3 0.2 0.4            3
# 0.3 0.3 0.4            4
