# Supplementary material for: Prioritizing conserved areas threatened by wildfire and fragmentation for monitoring and management
Source: PLoS One. 2018 Sep 7;13(9):e0200203. doi: 10.1371/journal.pone.0200203 (PMC6128460; doi:10.1371/journal.pone.0200203)
Supplement: S1 File — (ZIP) [file pone.0200203.s001.zip › S1 File/README.txt]

Code for performing Pareto ranking

Author: Jeff A. Tracey, PhD (jatracey@usgs.gov, jeff.a.tracey@gmail.com)

Note: This code has been used ONLY on a Linux and MacOS operating systems. You must have the GNU gcc compilers installed along with R and the Rcpp package.

To Use:
1) Build the shared object (*.so) file by running the script build_fast_pareto.sh. You must set the permissions on this file so that you can execute it.
2) The file paretoRankFunctions.R provides R wrappers for the C++ functions.
3) In R, run the rankExample.R script as an example. This file is a template for running the code on a matrix containing criteria. In the matrix, each row corresponds to a different alternative and each column corresponds to a different criterion. It is assumed that all criteria values are non-negative and that a lower value indicates a better solution.
